# Supplementary material for: Analysis and Identification of Bioactive Compounds of Cannabinoids in Silico for Inhibition of SARS-CoV-2 and SARS-CoV
Source: Biomolecules. 2022 Nov 22;12(12):1729. doi: 10.3390/biom12121729 (PMC9775500; doi:10.3390/biom12121729)
Supplement: Supplementary file 1 [file biomolecules-12-01729-s001.zip]

Archive with 7 entries (7 files):
- Figure S1.jpg
- Table S1 bioactivite molecules.xlsx
- Table S2 docking score for cannabis compounds.xlsx
- Table S3 The number of clusters formed for a protein.pdf
- Table S4 MMPBSA.pdf
- Table S5 swissadme.csv
- Table S6.pdf
