# Supplementary material for: Analysis and Identification of Bioactive Compounds of Cannabinoids in Silico for Inhibition of SARS-CoV-2 and SARS-CoV
Source: Biomolecules. 2022 Nov 22;12(12):1729. doi: 10.3390/biom12121729 (PMC9775500; doi:10.3390/biom12121729)
Supplement: Supplementary file 1 [file biomolecules-12-01729-s001.zip › Table S1 bioactivite molecules.xlsx]

## Sheet: Sheet1
	anandamide
	tetrahydrocannabinol (THC)
	cannabidiol (CBD)
	Δ9‐tetrahydrocannabinolic acid (THCA)
	cannabidiphorol (CBDP)
	cannabinolic acid (CBNA)
	cannabichromenic acid (CBCA)
	cannabigerovarinic acid (CBGVA)
	cannabidivarinic acid (CBDVA)
	cannabichromevarinic acid (CBCVA)
	Δ9‐tetrahydrocannabivarinic acid (THCVA)
	Cannabigerolic acid (CBGA)
	Cannabigerol (CBG)
	cannabinol (CBN)
	cannabicyclol (CBL)
	cannabielsoin (CBE)
	MOL000131	EIC	280.5	6.391	1	2	41.9044	1.16206	0.90315	0.14347	37.3	7.49704	fyp_cg_Molecule73.mol2
	MOL001439	arachidonic acid	304.52	6.414	1	2	45.5732	1.19517	0.58195	0.20409	37.3	4.39182	hc_ymc_Molecule42.mol2
	MOL001739	zoomaric acid	254.46	5.923	1	2	35.7759	1.17781	0.88232	0.099334	37.3	5.29026	lbh_blg_Molecule117.mol2
	MOL002138	p-Cymen-8-ol	150.24	2.294	1	1	32.2649	1.32651	1.35155	0.031428	20.23	11.0372	lbh_cx_Molecule165.mol2
	MOL000244	()-Borneol	154.28	1.975	1	1	81.8031	1.22378	1.47152	0.052753	20.23	11.358	fyp_dk_Molecule151.mol2
	MOL002683	Ligla	278.48	5.946	1	2	45.0091	1.19865	0.69532	0.14562	37.3	5.9729	lbh_hh_Molecule110.mol2
	MOL000359	sitosterol	414.79	8.084	1	1	36.9139	1.32059	0.87298	0.7512	20.23	5.37109	fyp_hjs_Molecule463.mol2
	MOL003789	Coumaran	120.16	1.888	0	1	50.8956	1.69042	1.9262	0.025593	9.23	12.9488	lbh_shx_Molecule6.mol2
	MOL003870	gynesine	137.15	-0.292	0	2	60.0676	0.58428	0.77834	0.025632	44.01	11.7779	lbh_sy_Molecule47.mol2
	MOL000432	linolenic acid	278.48	5.946	1	2	45.0091	1.20965	0.83697	0.14709	37.3	5.53627	fyp_hq_Molecule274.mol2
	MOL004464	MEHQ	124.15	1.546	1	2	43.9815	1.27437	1.32774	0.019294	29.46	11.691	lbh_zl_Molecule10.mol2
	MOL000449	Stigmasterol	412.77	7.64	1	1	43.8299	1.44458	1.00045	0.75665	20.23	5.5746	fyp_htp_Molecule484.mol2
	MOL000483	(Z)-3-(4-hydroxy-3-methoxy-phenyl)-N-[2-(4-hydroxyphenyl)ethyl]acrylamide	313.38	2.859	3	5	118.348	0.50842	-0.26941	0.26399	78.79	4.26246	fyp_jxt_Molecule319.mol2
	MOL005022	1,8-DIMETHYLNAPHTHALENE	156.24	3.711	0	0	42.7967	1.91117	1.92816	0.050481	0	11.7334	lh_hmr_Molecule742.mol2
	MOL005023	(R)-2-butanol	74.14	0.892	1	1	54.1826	1.00888	1.17678	0.0027151	20.23	11.3113	lh_hmr_Molecule745.mol2
	MOL005024	WLN: QR CG	128.56	2.227	1	1	64.0914	1.5531	1.80506	0.014645	20.23	12.1694	lh_hmr_Molecule747.mol2
	MOL005030	gondoic acid	310.58	7.748	1	2	30.7029	1.20473	0.80349	0.19743	37.3	4.79284	lh_hmr_Molecule770.mol2
	MOL005031	zeatin	219.28	0.485	3	5	95.8253	0.08766	-0.54333	0.096886	86.72	26.8905	lh_hmr_Molecule784.mol2
	MOL002003	(-)-Caryophyllene oxide	220.39	3.519	0	1	32.6701	1.57777	1.76492	0.12925	12.53	6.50957	lbh_cby_Molecule10.mol2
	MOL000006	luteolin	286.25	2.067	4	6	36.1626	0.185	-0.84349	0.24552	111.13	15.9445	fyp_bdh_Molecule4.mol2
	MOL000635	vanillin	152.16	1.306	1	3	51.996	0.6778	0.41159	0.032596	46.53	11.7934	fyp_qg_Molecule533.mol2
	MOL000668	PENTYLFURAN	138.23	3.115	0	1	54.5884	1.72013	1.94321	0.019335	13.14	-1.96365	fyp_qjb_Molecule275.mol2
	MOL000671	()-Menthol	156.3	2.779	1	1	59.3294	1.26683	1.41708	0.029138	20.23	11.0285	fyp_qjb_Molecule280.mol2
	MOL000675	oleic acid	282.52	6.835	1	2	33.1284	1.16896	0.77767	0.14243	37.3	4.98621	fyp_qjb_Molecule293.mol2
	MOL000708	WLN: VHR	106.13	1.589	0	1	32.628	1.32343	1.65581	0.014163	17.07	12.0742	fyp_sjs_Molecule546.mol2
	MOL000714	Hyacinthin	120.16	1.517	0	1	38.6465	1.30517	1.58238	0.017812	17.07	-2.04432	fyp_sjs_Molecule555.mol2
