# Supplementary material for: Analysis and Identification of Bioactive Compounds of Cannabinoids in Silico for Inhibition of SARS-CoV-2 and SARS-CoV
Source: Biomolecules. 2022 Nov 22;12(12):1729. doi: 10.3390/biom12121729 (PMC9775500; doi:10.3390/biom12121729)
Supplement: Supplementary file 1 [file biomolecules-12-01729-s001.zip › Table S2 docking score for cannabis compounds.xlsx]

## Sheet: 3r4d
	molecules	docking score
	5281969	-5.5
	CBCA	-6.2
	CBCVA	-6.4
	CBD	-5.6
	CBDV	-6.1
	CBDVA	-5.8
	CBE_CID_162113	-6.4
	CBG	-5.8
	CBGA	-5.5
	CBGVA	-5.6
	CBL	-6.4
	CBN	-6.5
	CBNA	-6.7
	CBND	-5.6
	CBT	-6.4
	MOL000006 (luteolin)	-6.8
	MOL000244	-4.9
	MOL000359	-6.3
	MOL000432	-5.6
	MOL000449（stigmasterol）	-7
	MOL000483	-5.5
	MOL000635	-4.6
	MOL000668	-4.1
	MOL000671	-5
	MOL000675	-4.2
	MOL001439	-5.8
	MOL001739	-4.9
	MOL002003	-5.7
	MOL002138	-5
	MOL002683	-4.5
	MOL003789	-4.4
	MOL003870	-4.6
	MOL004464	-4.1
	MOL005022	-5.2
	MOL005023	-3
	MOL005024	-4.4
	MOL005030-	-4.3
	MOL005031	-5.2
	THC	-6.3
	THCA	-6.4
	THCV_93147	-6.4
	THCVA_59444416	-6.5

## Sheet: 6M17
Molecules	docking score
5281969	-5
CBCA	-5.8
CBCVA	-6
CBD	-5.4
CBDV	-5.7
CBDVA	-5.9
CBE_CID_162113	-6
CBG	-5.4
CBGA	-5.9
CBGVA	-6.2
CBL	-6
CBN	-6.1
CBNA	-6.3
CBND	-5.7
CBT	-6
MOL000006(luteolin)	-6.2
MOL000244	-4.3
MOL000359	-6.1
MOL000432	-4.2
MOL000449（stigmasterol）	-6
MOL000483	-6.1
MOL000635	-4.4
MOL000668	-3.9
MOL000671	-4.2
MOL000675	-3.9
MOL001439	-4.2
MOL001739	-4.1
MOL002003	-5.2
MOL002138	-4.6
MOL002683	-3.9
MOL003789	-4.3
MOL003870	-4
MOL004464	-4
MOL005022	-5.4
MOL005023	-3
MOL005024	-4.1
MOL005030-	-3.6
MOL005031	-5.2
THC	-5.8
THCA	-6.1
THCV_93147	-6.2
THCVA_59444416	-6
