# Supplementary material for: Analysis and Identification of Bioactive Compounds of Cannabinoids in Silico for Inhibition of SARS-CoV-2 and SARS-CoV
Source: Biomolecules. 2022 Nov 22;12(12):1729. doi: 10.3390/biom12121729 (PMC9775500; doi:10.3390/biom12121729)
Supplement: Supplementary file 1 [file biomolecules-12-01729-s001.zip › Table S5 swissadme.csv]

Molecule	Canonical SMILES	Formula	MW	#Heavy atoms	#Aromatic heavy atoms	Fraction Csp3	#Rotatable bonds	#H-bond acceptors	#H-bond donors	MR	TPSA	iLOGP	XLOGP3	WLOGP	MLOGP	Silicos-IT Log P	Consensus Log P	ESOL Log S	ESOL Solubility (mg/ml)	ESOL Solubility (mol/l)	ESOL Class	Ali Log S	Ali Solubility (mg/ml)	Ali Solubility (mol/l)	Ali Class	Silicos-IT LogSw	Silicos-IT Solubility (mg/ml)	Silicos-IT Solubility (mol/l)	Silicos-IT class	GI absorption	BBB permeant	Pgp substrate	CYP1A2 inhibitor	CYP2C19 inhibitor	CYP2C9 inhibitor	CYP2D6 inhibitor	CYP3A4 inhibitor	log Kp (cm/s)	Lipinski #violations	Ghose #violations	Veber #violations	Egan #violations	Muegge #violations	Bioavailability Score	PAINS #alerts	Brenk #alerts	Leadlikeness #violations	Synthetic Accessibility
luteolin	Oc1cc(O)c2c(c1)oc(cc2=O)c1ccc(c(c1)O)O	C15H10O6	286.24	21	16	0	1	6	4	76.01	111.13	1.86	2.53	2.28	-0.03	2.03	1.73	-3.71	5.63E-02	1.97E-04	Soluble	-4.51	8.84E-03	3.09E-05	Moderately soluble	-3.82	4.29E-02	1.50E-04	Soluble	High	No	No	Yes	No	No	Yes	Yes	-6.25	0	0	0	0	0	0.55	1	1	0	3.02
CBNA	CCCCCc1cc2OC(C)(C)c3c(c2c(c1C(=O)O)O)cc(cc3)C	C22H26O4	354.44	26	12	0.41	5	4	2	104.05	66.76	3.36	6.19	5.32	3.71	5.62	4.84	-5.95	3.99E-04	1.13E-06	Moderately soluble	-7.38	1.49E-05	4.20E-08	Poorly soluble	-6.84	5.12E-05	1.45E-07	Poorly soluble	High	No	No	Yes	Yes	Yes	No	No	-4.07	0	0	0	0	1	0.85	0	0	2	3.54
stigamasterol	CC[C@@H](C(C)C)/C=C/[C@H]([C@H]1CC[C@@H]2[C@]1(C)CC[C@H]1[C@H]2CC=C2[C@]1(C)CC[C@@H](C2)O)C	C29H48O	412.69	30	0	0.86	5	1	1	132.75	20.23	5.08	8.56	7.8	6.62	6.86	6.98	-7.46	1.43E-05	3.46E-08	Poorly soluble	-8.86	5.71E-07	1.38E-09	Poorly soluble	-5.47	1.40E-03	3.39E-06	Moderately soluble	Low	No	No	No	No	Yes	No	No	-2.74	1	3	0	1	2	0.55	0	1	2	6.21
